# Supplementary material for: Year-Round Presence of Microcystins and Toxin-Producing Microcystis in the Water Column and Ice Cover of a Eutrophic Lake Located in the Continuous Permafrost Zone (Yakutia, Russia)
Source: Toxins (Basel). 2023 Jul 20;15(7):467. doi: 10.3390/toxins15070467 (PMC10467126; doi:10.3390/toxins15070467)
Supplement: Supplementary file 1 [file toxins-15-00467-s001.zip]

Archive with 1 entries (1 files):
- toxins-2494445-supplementary.pdf
